# Supplementary material for: Genotype by environment interactions for reproductive performance of North American purebred sows between North America and Southeast Asia
Source: J Anim Sci. 2025 Jun 19;103:skaf191. doi: 10.1093/jas/skaf191 (PMC12272058; doi:10.1093/jas/skaf191)
Supplement: skaf191_suppl_Supplementary_Figures_S1-S7_Tables_S1-S3 [file skaf191_suppl_supplementary_figures_s1-s7_tables_s1-s3.zip]

Archive with 10 entries (9 files):
- Supplementary material/
- Supplementary material/CEGeniusLog.txt
- Supplementary material/FigureS1.tif
- Supplementary material/FigureS2.tif
- Supplementary material/FigureS3.tif
- Supplementary material/FigureS4.tif
- Supplementary material/FigureS5.tif
- Supplementary material/FigureS6.jpg
- Supplementary material/FigureS7.jpg
- Supplementary material/Supplementary material.docx
