# Supplementary material for: Genotype by environment interactions for reproductive performance of North American purebred sows between North America and Southeast Asia
Source: J Anim Sci. 2025 Jun 19;103:skaf191. doi: 10.1093/jas/skaf191 (PMC12272058; doi:10.1093/jas/skaf191)
Supplement: skaf191_suppl_Supplementary_Figures_S1-S7_Tables_S1-S3 [file skaf191_suppl_supplementary_figures_s1-s7_tables_s1-s3.zip › Supplementary material/CEGeniusLog.txt]

Date and Time	Username	UserDomainname	Filenamepath	Error Number	Error Message	System Exception	Error LineNumber	Error MethodName	Applicationstarttime	Applicationendtime	CPU Used (%)	RAM Used (MB)

04-Jun-25 20:04:51	9104675	H-J-PCOUPJ-09	CEGenius v2.8.97	\\\\j-fs01\\OUP_Journals-L\\Production\\JANSCI\\skaf191\\FROM_CLIENT\\Accepted_manuscripts\\jas-2024-9336-20250603184220\\suppl_data\\Supplementary material.docx	ThisAddInErr_007	Error in Validating MoveToWord	Root element is missing.	0	Application_DocumentBeforeClose			0%	25263MB
